# Supplementary material for: The Utility of Blood Cultures in Non-Febrile Patients and Patients with Antibiotics Therapy in Internal Medicine Departments
Source: J Clin Med. 2025 Mar 30;14(7):2373. doi: 10.3390/jcm14072373 (PMC11989235; doi:10.3390/jcm14072373)
Supplement: Supplementary file 1 [file jcm-14-02373-s001.zip]

Archive with 1 entries (1 files):
- jcm-3331971-supplementary.pdf
